# Supplementary material for: Genome-wide association analysis and QTL mapping reveal the genetic control of cadmium accumulation in maize leaf
Source: BMC Genomics. 2018 Jan 25;19:91. doi: 10.1186/s12864-017-4395-x (PMC5785805; doi:10.1186/s12864-017-4395-x)
Supplement: Supplementary file 1 — The population structure analysis for accessions using 5200 SNPs by Structure 2.2.3. (XLS 53 kb) [file 12864_2017_4395_MOESM1_ESM.xls]

## Sheet: Table S3
Table S1 The population structure analysis for accessions using 5,200 SNPs by Structure 2.2.3 (K = 3)
No.	Inbred lines	Stiff Stalk	Tropical	non-Stiff Stalk (NSS)
1	F19	0.149	0.82	0.031
2	F06	0	0.999	0.001
3	Zheng58	0.857	0.105	0.038
4	Chang7-2	0.326	0.672	0.002
5	S273	0.05	0.888	0.062
6	SU1611	0.003	0.923	0.074
7	YA8201	0.058	0.926	0.015
8	5311	0.001	0.994	0.005
9	CTL26	0	0.994	0.005
10	5Gong	0.001	0.989	0.01
11	21A	0.004	0.954	0.042
12	SN8-1-1	0.002	0.994	0.003
13	Jiao51	0.134	0.864	0.003
14	V37	0.462	0.41	0.128
15	Mian7317	0.653	0.159	0.187
16	Mian723	0.79	0.191	0.018
17	1877834	0.589	0.409	0.002
18	NZ013-1	0.621	0.293	0.085
19	Yu561	0.446	0.428	0.126
20	H08-155	0.569	0.381	0.049
21	K169R	0.69	0.258	0.052
22	Dong156	0.415	0.584	0.001
23	M14	0	0.994	0.005
24	Y8G	0.317	0.403	0.279
25	B151	0.13	0.275	0.596
26	618	0.493	0.467	0.04
27	141	0	0	1
28	ShuangM9	0.001	0.983	0.016
29	P953	0.715	0.218	0.066
30	LN8	0.664	0.225	0.111
31	HZ127-7	0.281	0.412	0.307
32	En1824	0.737	0.128	0.135
33	ZYDH381-1	0.518	0.198	0.284
34	Su95-1	0.854	0.139	0.006
35	De2010-1	0	0	1
36	End28	0.156	0.34	0.504
37	98009	0.49	0.421	0.088
38	Mian715	0	0.412	0.588
39	BS08-565	0.658	0.335	0.007
40	MDH3-200	0.825	0.111	0.064
41	21209	0.822	0.144	0.035
42	De12	0.173	0.202	0.625
43	TD1	0.53	0.362	0.108
44	Y75	0.231	0.492	0.277
45	M89	0.763	0.149	0.088
46	H127RE	0.316	0.378	0.307
47	MH9	0.169	0.735	0.096
48	NZ925	0.767	0.23	0.002
49	BS1074	0.389	0.432	0.18
50	Lin-1	0.54	0.346	0.114
51	Yu9537	0.462	0.421	0.117
52	JF52-3	0.441	0.276	0.283
53	S7913	0.408	0.588	0.003
54	DH29	0	0	1
55	Mo17	0.484	0.402	0.114
56	JH96B	0.344	0.401	0.255
57	S5003	0.001	0.985	0.014
58	2142	0.415	0.463	0.121
59	205-11	0.514	0.409	0.078
60	ZJ-3	0.255	0.365	0.38
61	N54-3	0.504	0.185	0.311
62	LSC117	0.014	0.984	0.002
63	LSC107	0.284	0.19	0.526
64	Nan09530	0.32	0.677	0.003
65	35855	0.577	0.422	0.001
66	M232	0.502	0.334	0.164
67	Du321	1	0	0
68	Chuan273	0.312	0.126	0.563
69	Nan381	0.53	0.463	0.007
70	7854	0.478	0	0.521
71	18-9-101	0.005	0.953	0.042
72	ZY2247	0.001	0.963	0.037
73	Q78	0.471	0.318	0.211
74	Nan637	0.266	0.731	0.004
75	Nan202	0.143	0.045	0.812
76	78599-211	0	0	1
77	YA3237	0.375	0.623	0.001
78	JS0251	0.506	0.493	0.002
79	W284	0.328	0.661	0.011
80	Zheng28	0.878	0.09	0.032
81	Zheng22	0.999	0	0
82	Zheng99	0.001	0.991	0.008
83	Dan3130	0	0.002	0.997
84	LC955	0.018	0.98	0.002
85	Dan599	0.122	0.053	0.826
86	LJ-2	0.055	0.912	0.033
87	Liao68	0.258	0.125	0.617
88	Liao7996	0.993	0.001	0.006
89	Liao3053	0.692	0.305	0.002
90	Liao5144	0.999	0	0.001
91	Liao7890	0.999	0	0.001
92	Liao2379	0.68	0.261	0.059
93	Wa138	0.444	0.363	0.194
94	Ji1037	0.368	0.542	0.09
95	TS6278	0.888	0.003	0.108
96	ZM28	0.001	0	0.999
97	891	0	0	1
98	K22	0.862	0.088	0.05
99	Dan9046	0.489	0	0.51
100	PHB09	0.823	0.072	0.105
101	CN9802	0.834	0.164	0.002
102	Dan598	0.239	0.395	0.365
103	Shen135	0	0	1
104	Shen136	0.397	0.055	0.548
105	Shen137	0	0	1
106	SH15	0	0	0.999
107	871	0.087	0.23	0.683
108	P138	0	0	1
109	Qi319	0	0	1
110	178	0	0	1
111	7327	0.449	0.541	0.01
112	YS0	0.503	0.464	0.033
113	Ye478	0.999	0	0
114	698-3	0.713	0.275	0.012
115	JH961	0.191	0.255	0.554
116	JH59	0	0	1
117	Qi205	0.58	0.359	0.061
118	Dan340	0.495	0.457	0.048
119	CA211	0.329	0.503	0.168
120	DYS	0.623	0.175	0.203
121	Liao6082	0.997	0.002	0.001
122	Lu2458	0.826	0.139	0.035
123	Ji477	0.786	0.188	0.027
124	Zheng29	0.997	0.001	0.002
125	ZH64	0.444	0.374	0.182
126	H921	0.334	0.373	0.294
127	1572	0.689	0.268	0.043
128	Ji992	0.718	0.23	0.052
129	9614	0.644	0.277	0.079
130	434	0.578	0.281	0.141
131	H10	0.486	0.276	0.238
132	4379	0.253	0.466	0.28
133	4011	0.456	0.541	0.003
134	HuangC	0.598	0.294	0.108
135	Tie7922	0.972	0.001	0.028
136	9HT1804	0.368	0.333	0.299
137	H21	0	0.993	0.006
138	4866	0.865	0.073	0.061
139	07G83	0.299	0.512	0.188
140	Yi99	0.15	0.842	0.007
141	LZM004	0	0	1
142	LZM05-1-1	0.001	0.998	0.001
143	LZM6-1-1	0.001	0.994	0.005
144	LZM025	0.142	0.213	0.645
145	W8071	0.183	0.815	0.002
146	CL8	0.165	0.792	0.043
147	QBII-1	0.232	0.759	0.009
148	CL11	0.015	0.984	0.002
149	W7475	0.382	0.083	0.535
150	A318	0	0.995	0.005
151	SAM1001	0.119	0.85	0.031
152	SAM3001	0.168	0.122	0.71
153	975-12	0.895	0.054	0.052
154	18-599	0	0	1
155	SCML202	0.447	0.001	0.552
156	SCML1950	0.702	0.204	0.094
157	8-641	0.502	0.369	0.129
158	17564	0.201	0.798	0.001
159	SCML103	0.958	0.028	0.014
160	ES40	0.32	0.596	0.085
161	SCML203	0.558	0.001	0.442
162	10WRA120	0.791	0.154	0.054
163	CIMMYT-2	0.001	0.975	0.024
164	CIMMYT-1	0.001	0.998	0.001
165	11GP30-1	0.541	0.177	0.282
166	11GP66-1	0.225	0.398	0.377
167	S37	0.001	0.964	0.036
168	T32	0.001	0.996	0.004
169	M3-0	0.073	0.846	0.081
170	BJ005	0.859	0.063	0.079
171	11GD003	0.369	0.529	0.102
172	9HT1736	0.038	0.959	0.003
173	81565-1	0.174	0.824	0.002
174	07WSWD146	0.308	0.618	0.074
175	LLF-08	0.502	0.37	0.128
176	ZD808-1	0.496	0.478	0.025
177	77	0.489	0.341	0.17
178	P801	0.35	0.399	0.251
179	PI43W	0.299	0.695	0.006
180	W8199	0.326	0.37	0.304
181	LX312	0.489	0.382	0.129
182	LM-6	0.339	0.452	0.208
183	10GY6057-2	0.133	0.072	0.795
184	W8107	0.313	0.178	0.51
185	LX350	0.374	0.198	0.428
186	XBY2193	0.001	0.94	0.059
187	10GY92-121	0.06	0.933	0.007
188	10GY76-111	0.042	0.956	0.002
189	U8112	0.999	0	0.001
190	W031-1	0.52	0.476	0.004
191	C2010-3	0.227	0.131	0.642
192	FG-1	0.002	0.95	0.047
193	LS-22	0.456	0.543	0.001
194	CD30M	0.123	0.43	0.447
195	LZM009	0.108	0.329	0.563
196	XH05	0.277	0.341	0.382
197	06WAM210	0.142	0.855	0.004
198	06WAM110	0	0.998	0.001
199	GCML32	0.027	0.952	0.02
200	GCML57	0.017	0.979	0.004
201	GCML140	0.003	0.954	0.043
202	GCML152	0.003	0.995	0.002
203	GCML157	0.002	0.977	0.021
204	Mian714	0.275	0.724	0.001
205	DH40	0.468	0.529	0.003
206	CLRCW48	0.05	0.943	0.007
207	CLWN201	0.028	0.969	0.003
208	CLWN205	0.001	0.998	0.001
209	CLWN226	0.003	0.972	0.024
210	CLWN227	0.02	0.97	0.01
211	CLWN247	0.042	0.949	0.009
212	CLWN250	0.003	0.995	0.002
213	CLWN251	0.002	0.993	0.004
214	CL02720	0.024	0.972	0.005
215	CLRCY041	0.003	0.994	0.003
216	CLYN214	0.001	0.998	0.001
217	CLYN223	0.027	0.969	0.004
218	CML268	0.023	0.896	0.08
219	CML282	0.001	0.997	0.002
220	CML308	0.052	0.902	0.047
221	CML379	0.036	0.962	0.003
222	CML447	0.015	0.974	0.011
223	CML451	0.004	0.99	0.005
224	TL98A1709-20	0.201	0.749	0.05
225	TL96B	0.225	0.72	0.056
226	98WV9	0.002	0.995	0.003
227	SW01D1031-14	0.001	0.992	0.007
228	SW01D1031-17	0.044	0.953	0.003
229	SW01D1058-5	0.002	0.971	0.027
230	SW01D1058-2	0.001	0.971	0.028
231	SW01D1058-7	0.054	0.911	0.036
232	BANTAN2003	0.075	0.922	0.002
233	CG698	0.659	0.258	0.083
234	CG921	0.248	0.214	0.538
235	Lian87	0.392	0.607	0.002
236	K305	0.764	0.122	0.114
237	811	0.276	0.046	0.678
238	K363	0.568	0.216	0.216
239	K102	0.284	0.29	0.426
240	SB02	0.544	0.348	0.108
241	81565-2	0.559	0.436	0.005
242	LYC-1	0.066	0.865	0.068
243	WZ-1	0.25	0.296	0.453
244	PB80	0.993	0.006	0.001
245	793	0.998	0.002	0.001
246	W8034	0.997	0.002	0.001
247	PHC63	0.591	0.301	0.108
248	PHW65	0.364	0.196	0.44
249	2369	0.998	0.001	0.001
250	87916W	0.841	0.157	0.002
251	PHW52	0.902	0.057	0.042
252	CA1108	0.304	0.563	0.133
253	Nan21-3	0.474	0.522	0.004
254	PH6WC	0.835	0.056	0.108
255	PH4CV	0.446	0.361	0.193
256	Xun9058	0.616	0	0.383
257	LX9801	0.279	0.719	0.003
258	C24	0.136	0.198	0.666
259	C09-1	0.432	0.397	0.171
260	ZNC-4	0.044	0.919	0.037
261	Qi533	0.652	0.29	0.058
262	L6201	0.243	0.683	0.074
263	LSC127	0.527	0.333	0.14
264	W30	0.773	0.135	0.092
265	B73	0.999	0	0
266	B047	0.008	0.001	0.991
267	3189	0.291	0.107	0.602
268	9782	0.485	0.065	0.45
269	646	0.002	0.929	0.069
