# Supplementary material for: Genome-wide association analysis and QTL mapping reveal the genetic control of cadmium accumulation in maize leaf
Source: BMC Genomics. 2018 Jan 25;19:91. doi: 10.1186/s12864-017-4395-x (PMC5785805; doi:10.1186/s12864-017-4395-x)
Supplement: Supplementary file 3 — SNPs significantly associated with leaf Cd concentration in maize. (XLS 40 kb) [file 12864_2017_4395_MOESM3_ESM.xls]

## Sheet: Table S2
Table S2. SNPs significantly associated with leaf Cd concentration in maize
No.	SNP	Alleles	Chr.	Position (bp)	-log10(P)	R2 (%)	Trait					Candidate gene	Molcular founcation anociation	Distance to Gene (bp)
							Seeding			Maturity
							2015		2016	2015	2015
1	SYNGENTA6707	A/G	1	234,256,413	7.79307	16.606					HLCd16
2	SYN13216	A/G	1	241,222,849	6.98742	14.869					HLCd16
3	SYNGENTA3089	A/C	1	241,223,312	6.99637	14.888					HLCd16
4	SYN13214	A/C	1	241,224,270	7.90399	16.847					HLCd16
5	PZE-101194804	A/G	1	241,609,050	8.82235	18.861					HLCd16
6	PZE-101195343	A/G	1	242,580,737	6.99667	14.888					HLCd16
7	SYN38919	A/G	1	286,991,058	6.26925	13.339					HLCd16
8	PZE-101240759	A/G	1	287,706,175	8.09355	17.26					HLCd16
9	PZA03305.1	A/G	1	287,728,649	6.53765	13.909					HLCd16
10	SYN11774	A/G	2	130,947,869	7.01939	14.937					HLCd16	GRMZM2G087105	F-box family protein with WD40/YVTN repeat doamin	2320
11	PZE-102111838	A/C	2	144,984,593	6.201	13.194					HLCd16
12	PZE-102112313	A/G	2	146,052,823	6.34616	13.502					HLCd16	GRMZM2G162737	Cytochrome P450 superfamily protein	3220
13	PUT-163a-149008027-750	A/G	2	146,126,538	6.19631	13.185					HLCd16	GRMZM2G076415	Kinase PKN/PRK1 protein	Inside
14	SYN27837	A/G	2	147,034,650	9.95727	21.395				HLCd15	HLCd16	GRMZM2G095392	2A phosphatase associated protein of 46 kD	Inside
15	SYN27838	A/G	2	147,038,672	9.98573	21.46				HLCd15	HLCd16			Inside
16	PZE-102113081	A/G	2	148,191,780	9.72377	20.87					HLCd16
17	SYN34892	A/G	2	148,659,387	8.01282	17.084				HLCd15	HLCd16
18	PZE-102114102	A/G	2	150,030,148	6.06032	12.677				HLCd15
19	SYN27293	A/G	2	150,627,343	6.90868	14.7					HLCd16	GRMZM2G045970	Phosphorylethanolamine cytidylyltransferase	Inside
20	PZE-102114762	A/C	2	151,076,829	6.69737	14.249				HLCd15	HLCd16
21	SYN28173	A/C	2	152,232,183	8.35307	17.512				HLCd15	HLCd16
22	PZE-102115478	A/G	2	152,502,468	7.40164	15.484				HLCd15	HLCd16
23	PZE-102115533	A/G	2	152,505,663	6.17566	12.917				HLCd15	HLCd16	GRMZM2G452717	RNI-like superfamily protein	Inside
24	PZE-102116673	A/G	2	155,082,333	7.54241	15.782	LSLCd15			HLCd15	HLCd16			Inside
25	PZE-102117310	A/G	2	156,726,411	8.98364	18.874				HLCd15	HLCd16	GRMZM2G052935	Aspartate kinase 1	Inside
26	PZE-102118224	A/G	2	158,453,594	7.29237	15.253				HLCd15	HLCd16	GRMZM2G175576	Cadmium/zinc-transporting ATPase	46603
27	SYN395	A/G	2	158,609,741	9.5435	20.096				HLCd15	HLCd16	GRMZM2G026301	Protein kinase superfamily protein	Inside
28	SYN30994	A/C	2	160,798,026	7.99426	16.744				HLCd15	HLCd16	GRMZM2G150754	REF4-related	Inside
29	SYN30995	A/C	2	160,798,113	8.88904	18.669	LSLCd15	MSLCd15		HLCd15	HLCd16			Inside
30	SYN30993	A/C	2	160,957,319	9.4781	23.026	LSLCd15	MSLCd15		HLCd15	HLCd16	GRMZM2G171370	Region/leucine zipper transcription factor	Inside
31	SYN25051	A/G	2	161,275,547	12.6623	27.124	LSLCd15	MSLCd15		HLCd15	HLCd16	GRMZM2G124103	Vacuolar ATPase G subunit	Inside
32	PZE-102119394	A/G	2	161,516,485	6.67209	15.699	LSLCd15					GRMZM2G016176	Ubiquitin-conjugating enzyme	19362
33	SYN8399	A/C	2	163,564,013	6.87439	14.374				HLCd15
34	SYN33611	A/G	2	164,889,910	9.28138	19.523	LSLCd15	MSLCd15		HLCd15	HLCd16	GRMZM2G142544	U-box domain-containing protein kinase family protein	Inside
35	PZE-102120786	A/C	2	164,893,346	10.8962	23.097	LSLCd15			HLCd15	HLCd16			4882
36	PZE-102120896	A/G	2	165,068,962	6.77291	14.161				HLCd15
37	SYN33167	A/G	2	165,105,090	8.42184	17.66	LSLCd15			HLCd15	HLCd16	GRMZM2G047727	Ubiquitin supergroup;Ribosomal protein L40e	Inside
38	PZE-102120959	A/G	2	165,259,741	6.48556	13.561				HLCd15		GRMZM2G103345	Single-stranded nucleic acid binding R3H protein	2672
39	PZE-102120961	A/C	2	165,259,881	7.42691	15.538				HLCd15
40	PZE-102121893	A/G	2	168,349,525	7.39518	19.32	LSLCd15			HLCd15		GRMZM2G548817	Protein of unknown function, DUF538	1520
41	SYN36598	A/G	2	168,551,327	6.48339	13.556				HLCd15	HLCd16	GRMZM2G092125	Plasma membrane intrinsic protein	Inside
42	PZE-102122236	A/G	2	168,893,167	6.19449	13.181					HLCd16
43	SYN9647	A/G	2	174,566,032	6.64658	15.346	LSLCd15			HLCd15		GRMZM2G091857		Inside
44	SYN9652	A/G	2	174,677,786	6.64585	13.896				HLCd15		GRMZM2G111204	Sequence-specific DNA binding transcription factors;sequence-specific DNA binding	Inside
45	SYN9651	A/G	2	174,682,948	6.80217	14.223				HLCd15
46	PUT-163a-78074248-4091	A/G	2	174,982,891	6.61	13.821				HLCd15		GRMZM2G062416	CDP-diacylglycerol synthase	Inside
47	PUT-163a-78074248-4092	A/G	2	174,982,976	6.86025	14.344				HLCd15				Inside
48	SYN7773	A/G	2	175,088,990	7.33494	15.343				HLCd15
49	PZE-102128428	C/G	2	178,133,445	6.12922	12.82				HLCd15
50	PZE-104108287	A/G	4	184,954,641	6.20809	13.209					HLCd16
51	SYN26660	A/C	5	185,573,450	6.40632	12.279					HLCd16
52	PZE-105129597	A/C	5	186,795,332	6.61685	14.077					HLCd16
53	PZE-105130670	A/G	5	187,200,869	7.27916	15.495					HLCd16
54	PZE-105132493	A/G	5	188,858,417	6.87189	14.621					HLCd16
55	PZE-105134364	A/C	5	190,558,274	6.78784	13.059					HLCd16
56	PZE-107024558	A/G	7	26,489,302	6.15637	13.1					HLCd16
57	PZE-107044948	A/G	7	91,544,679	6.60831	14.059					HLCd16
58	PZE-107044973	A/G	7	91,684,720	6.65663	14.162					HLCd16
59	PZE-107044984	A/G	7	91,704,452	6.66248	14.174					HLCd16
60	PZE-107050383	A/G	7	99,644,797	7.38189	15.717					HLCd16
61	PZE-107054656	A/G	7	106,326,475	6.14467	13.075					HLCd16
62	PZE-108093462	A/C	8	150,306,800	6.05512	12.886					HLCd16
63	PZE-109065808	A/C	9	108,522,923	6.57154	14.487			MSLCd16			GRMZM2G025579	Histidine kinase	Inside
