# Supplementary material for: Genome-wide association analysis and QTL mapping reveal the genetic control of cadmium accumulation in maize leaf
Source: BMC Genomics. 2018 Jan 25;19:91. doi: 10.1186/s12864-017-4395-x (PMC5785805; doi:10.1186/s12864-017-4395-x)
Supplement: Supplementary file 5 — Haplotype analysis of polymorphic SNPs contained in the overlapped region (153.75–167.58 Mb) on chromosome 2. (XLS 84 kb) [file 12864_2017_4395_MOESM5_ESM.xls]

## Sheet: Table S3
Table S3. Haplotype analysis of polymorphic SNPs contained in the overlapped region (153.75-167.58 Mb) on chromosome 2
	Major allele	G	G	A	A	G	G	A	A	G	A	G	G
	Minor allele	A	A	C	C	A	A	C	C	A	C	A	A
LINE	HLCd	PZE-102118224	SYN395	SYN30995	SYN30993	SYN25051	PZE-102120959	PZE-102120961	SYN30994	SYN33611	PZE-102120786	PZE-102120896	SYN33167
11GP66-1	10.1645	GG	GG	AA	AA	GG	GG	AA	AA	GG	AA	GG	GG
T32	12.7338	GG	GG	AA	AA	GG	AA	CC	AA	GG	AA	GG	GG
98WV9	13.4559	GG	GG	AA	AA	GG	GG	AA	AA	GG	AA	AA	GG
Wa138	14.1245	GG	GG	AA	AA	GG	AA	CC	AA	AA	CC	AA	AA
CIMMYT-1	14.2112	GG	GG	AA	AA	GG	GG	AA	AA	--	AA	GG	GG
CML308	14.337	GG	GG	AA	AA	GG	GG	AA	AA	GG	AA	GG	GG
W284	14.458	GG	GG	AA	AA	GG	GG	AA	AA	GG	AA	GG	GG
CLYN214	14.5174	GG	GG	AA	AA	GG	GG	AA	AA	--	AA	GG	GG
TD1	15.125	GG	GG	AA	AA	GG	GG	AA	AA	--	AA	GG	GG
GCML157	15.14	GG	GG	AA	AA	GG	GG	AA	AA	GG	AA	GG	GG
06WAM110	15.1648	GG	GG	AA	AA	GG	GG	AA	AA	GG	AA	GG	GG
CLWN247	15.3388	GG	GG	AA	AA	GG	GG	AA	AA	GG	AA	GG	GG
LSC117	15.6981	GG	GG	AA	AA	GG	GG	AA	AA	GG	AA	GG	GG
LJ-2	15.746	GG	GG	AA	AA	GG	AA	CC	AA	GG	AA	GG	GG
CLRCY041	15.8272	GG	GG	AA	AA	GG	GG	AA	AA	GG	AA	GG	GG
CL02720	16.067	GG	GG	AA	AA	GG	GG	AA	AA	GG	AA	GG	GG
07G83	16.7243	GG	GG	AA	AA	GG	GG	AA	AA	GG	AA	GG	GG
DYS	16.928	AA	GG	CC	CC	GG	GG	AA	CC	--	AA	GG	GG
GCML140	16.975	GG	GG	AA	AA	GG	AA	CC	AA	GG	AA	GG	GG
B047	17.029	GG	GG	AA	AA	GG	GG	--	AA	GG	AA	GG	GG
GCML57	17.041	GG	GG	AA	AA	GG	AA	CC	AA	GG	AA	GG	GG
CLWN226	17.755	GG	GG	AA	AA	GG	GG	AA	AA	GG	AA	GG	GG
CLWN227	18.0032	GG	GG	AA	AA	GG	GG	AA	AA	GG	AA	GG	GG
LZM004	18.0375	GG	GG	AA	AA	GG	GG	AA	AA	GG	AA	GG	GG
SN8-1-1	18.079	GG	GG	AA	AA	GG	GG	AA	AA	GG	AA	GG	GG
Liao3053	18.1412	GG	--	AA	AA	GG	GG	AA	AA	--	AA	AA	AA
CLWN251	18.2067	GG	GG	AA	AA	GG	GG	AA	AA	--	AA	GG	GG
LC955	18.2725	GG	GG	AA	AA	GG	GG	AA	AA	GG	AA	GG	GG
F06	18.5482	GG	GG	AA	AA	GG	GG	AA	AA	GG	AA	GG	GG
LM-6	18.5535	GG	GG	AA	AA	GG	GG	AA	AA	GG	AA	GG	GG
4011	18.61	GG	--	AA	AA	GG	GG	--	AA	--	AA	GG	GG
CLWN201	18.626	GG	GG	AA	AA	GG	GG	AA	AA	GG	AA	GG	GG
Dan3130	18.6635	GG	GG	AA	AA	GG	GG	AA	AA	GG	AA	GG	GG
LZM6-1-1	18.7806	GG	GG	AA	AA	GG	GG	AA	AA	GG	AA	GG	GG
L6201	18.792	GG	GG	AA	AA	GG	GG	--	AA	GG	AA	GG	GG
JF52-3	18.8498	GG	GG	AA	AA	GG	GG	AA	AA	GG	AA	GG	GG
QBII-1	18.9625	--	GG	AA	AA	GG	GG	AA	AA	GG	AA	GG	GG
07WSWD146	18.9962	GG	GG	AA	AA	GG	GG	AA	AA	GG	AA	GG	GG
W8199	19.1292	GG	--	AA	AA	GG	GG	--	--	GG	AA	GG	GG
21A	19.1725	GG	--	AA	AA	GG	GG	AA	AA	--	AA	GG	GG
Y8G	19.2675	AA	GG	CC	CC	GG	AA	CC	CC	GG	AA	GG	GG
SCML202	19.305	AA	AA	CC	CC	AA	AA	CC	CC	AA	CC	AA	AA
CML447	19.3792	GG	GG	AA	AA	GG	GG	AA	AA	GG	AA	AA	GG
CML282	19.38	GG	GG	AA	AA	GG	GG	AA	AA	GG	AA	AA	GG
CG921	19.606	GG	GG	AA	AA	GG	GG	AA	AA	GG	AA	GG	GG
10GY92-121	19.6555	GG	GG	AA	AA	GG	GG	AA	AA	GG	AA	GG	GG
XBY2193	19.6837	GG	GG	AA	AA	GG	AA	CC	AA	GG	AA	GG	GG
Zheng29	19.73	GG	GG	AA	AA	GG	GG	AA	AA	GG	AA	AA	GG
CD30M	19.7875	GG	GG	AA	AA	GG	GG	AA	AA	GG	AA	GG	GG
PHB09	19.9525	AA	GG	CC	CC	GG	GG	AA	CC	--	AA	GG	GG
646	19.9975	GG	GG	AA	AA	GG	AA	CC	AA	GG	AA	GG	GG
CLWN250	20.21	GG	GG	AA	AA	GG	GG	AA	AA	--	AA	GG	GG
LLF-08	20.5862	GG	GG	AA	AA	GG	GG	AA	AA	GG	AA	GG	GG
Liao68	20.687	AA	GG	CC	CC	GG	GG	AA	CC	--	AA	GG	GG
CL11	20.7125	GG	GG	AA	AA	GG	GG	AA	AA	GG	AA	GG	GG
2142	20.9775	GG	GG	AA	AA	GG	GG	AA	AA	GG	AA	GG	GG
V37	21.1025	GG	GG	AA	AA	GG	GG	AA	AA	GG	AA	GG	GG
18-9-101	21.2319	GG	GG	AA	AA	GG	GG	AA	AA	GG	AA	GG	GG
S7913	21.25	GG	GG	AA	AA	GG	GG	AA	AA	GG	AA	GG	GG
LX9801	21.2881	GG	GG	AA	AA	GG	GG	AA	AA	GG	AA	GG	GG
K305	21.3675	AA	AA	CC	CC	AA	AA	CC	CC	AA	CC	AA	AA
CLWN205	21.4608	GG	GG	AA	AA	GG	GG	AA	AA	--	AA	GG	GG
8-641	21.54	GG	GG	AA	AA	GG	GG	AA	AA	GG	AA	GG	GG
H921	21.5625	GG	GG	AA	AA	GG	GG	AA	AA	GG	AA	GG	GG
CLYN223	21.585	GG	GG	AA	AA	GG	GG	AA	AA	--	AA	GG	GG
M232	21.6875	GG	GG	AA	AA	GG	GG	AA	AA	GG	AA	AA	GG
10GY76-111	21.7925	GG	--	AA	AA	GG	GG	AA	AA	--	AA	GG	GG
Yi99	21.946	GG	--	AA	AA	GG	GG	AA	AA	--	AA	GG	GG
LZM009	21.9975	AA	AA	AA	AA	GG	AA	CC	AA	GG	AA	GG	GG
S273	22.0225	AA	AA	CC	AA	GG	GG	AA	CC	--	AA	GG	GG
GCML152	22.1605	GG	GG	AA	AA	GG	GG	AA	AA	GG	AA	GG	GG
FG-1	22.18	GG	--	AA	AA	GG	GG	AA	AA	--	AA	GG	GG
Yu561	22.5987	GG	GG	AA	AA	GG	GG	AA	AA	GG	AA	GG	GG
SW01D1031-14	22.6583	--	GG	AA	AA	GG	GG	AA	AA	GG	AA	GG	GG
Nan637	22.726	GG	GG	AA	AA	GG	GG	AA	AA	GG	AA	GG	GG
PH4CV	22.7854	GG	GG	AA	AA	GG	AA	CC	AA	AA	CC	AA	AA
Dan9046	22.79	GG	GG	AA	AA	GG	GG	AA	AA	GG	AA	GG	GG
Jiao51	23.065	GG	GG	AA	AA	GG	GG	AA	AA	--	AA	GG	GG
BS1074	23.13	GG	GG	AA	AA	GG	GG	AA	AA	GG	AA	GG	GG
SW01D1058-5	23.26	GG	GG	AA	AA	GG	GG	AA	AA	GG	AA	GG	GG
CML379	23.775	GG	GG	AA	AA	GG	GG	AA	AA	GG	AA	GG	GG
434	23.8562	AG	AG	AC	AC	AG	AG	--	AC	AG	AC	AG	AG
K102	23.9125	AA	AA	CC	CC	AG	AG	AC	CC	AG	AC	AG	AG
Dong156	24.0117	GG	GG	AA	AA	GG	GG	AA	AA	GG	AA	AA	GG
PH6WC	24.029	AA	GG	CC	CC	GG	GG	AA	CC	--	AA	GG	GG
ShuangM9	24.3625	--	AA	AA	AA	GG	GG	AA	AA	GG	AA	GG	GG
Mian714	24.5205	GG	GG	AA	AA	GG	GG	AA	AA	GG	AA	AA	GG
XH05	24.5565	AA	--	AA	AA	GG	AA	CC	AA	--	AA	GG	GG
YA8201	24.566	GG	GG	AA	AA	GG	GG	AA	AA	GG	AA	AA	GG
GCML32	24.6525	--	GG	AA	AA	GG	GG	AA	AA	GG	AA	AA	GG
K22	25.05	GG	GG	AA	AA	GG	GG	AA	AA	--	AA	AA	AA
TL96B	25.064	GG	GG	AA	AA	GG	GG	AA	AA	GG	AA	GG	GG
Liao5144	25.1625	GG	GG	AA	AA	GG	AA	CC	AA	AA	CC	AA	AA
Qi205	25.53	AG	GG	AC	AC	GG	GG	AA	AC	GG	AA	GG	GG
Lin-1	25.5495	GG	GG	AA	AA	GG	GG	AA	AA	--	AA	GG	GG
1877834	25.6145	GG	--	AA	AA	GG	AA	CC	AA	GG	AA	AA	AA
06WAM210	25.6325	GG	GG	AA	AA	GG	GG	AA	AA	GG	AA	GG	GG
BANTAN2003	26.1143	GG	--	AA	AA	GG	GG	AA	AA	GG	AA	AA	GG
S37	26.1612	GG	GG	AA	AA	GG	GG	AA	AA	--	AA	GG	GG
Nan09530	26.2855	--	GG	AA	AA	GG	GG	AA	AA	--	AA	GG	GG
LYC-1	26.4425	GG	GG	AA	AA	GG	GG	AA	AA	GG	AA	GG	GG
Shen136	26.4925	GG	GG	AA	AA	GG	GG	AA	AA	GG	AA	GG	GG
4379	26.5825	AA	GG	AA	AA	GG	GG	AA	AA	--	AA	GG	GG
Nan21-3	26.6025	GG	GG	AA	AA	GG	GG	AA	AA	--	AA	GG	GG
CML268	26.9555	GG	GG	AA	AA	GG	GG	AA	AA	--	AA	GG	GG
SW01D1058-2	27.05	GG	GG	AA	AA	GG	GG	AA	AA	GG	AA	GG	GG
P801	27.1225	GG	GG	AA	AA	GG	GG	AA	AA	GG	AA	GG	GG
CN9802	27.2523	GG	GG	AA	AA	GG	GG	AA	AA	GG	AA	GG	GG
W30	27.465	GG	GG	AA	AA	GG	GG	--	AA	--	AA	AA	--
Mian715	27.5265	GG	GG	AA	AA	GG	GG	AA	AA	GG	AA	GG	GG
CLRCW48	27.555	GG	GG	AA	AA	GG	GG	AA	AA	GG	AA	GG	GG
TL98A1709-20	27.6705	--	GG	AA	AA	GG	GG	AA	AA	GG	AA	GG	GG
5311	27.975	GG	GG	AA	AA	GG	AA	--	AA	GG	AA	GG	GG
S5003	28.1525	GG	GG	AA	AA	GG	GG	AA	AA	GG	AA	GG	GG
BS08-565	28.1762	GG	GG	AA	AA	GG	GG	AA	AA	GG	AA	GG	GG
Ji477	28.2003	--	AG	--	AC	--	--	--	AC	AG	--	AG	AG
Zheng99	28.23	GG	GG	AA	AA	GG	GG	AA	AA	GG	AA	GG	GG
PI43W	28.235	GG	GG	AA	AA	GG	GG	AA	AA	GG	AA	GG	GG
LZM05-1-1	28.275	GG	GG	AA	AA	GG	GG	AA	AA	GG	AA	GG	GG
618	28.3575	GG	GG	AA	AA	GG	GG	AA	AA	GG	AA	GG	GG
Qi533	28.501	GG	GG	AA	AA	GG	GG	AA	AA	--	AA	AA	AA
B151	28.5195	GG	GG	AA	AA	GG	GG	AA	AA	GG	AA	GG	GG
17564	28.54	GG	GG	AA	AA	GG	GG	AA	AA	GG	AA	GG	GG
JS0251	28.54	GG	GG	AA	AA	GG	GG	AA	AA	--	AA	GG	GG
HZ127-7	28.6	AA	GG	CC	CC	GG	AA	CC	CC	GG	AA	GG	GG
9HT1736	28.6478	GG	GG	AA	AA	GG	GG	AA	AA	--	AA	GG	GG
K169R	28.6763	GG	GG	AA	AA	GG	GG	AA	AA	--	AA	GG	GG
Dan340	28.83	AA	AA	CC	AA	GG	GG	AA	CC	--	AA	GG	GG
Q78	29.168	GG	GG	AA	AA	GG	GG	AA	AA	GG	AA	AA	GG
MH9	29.2355	--	GG	AA	AA	GG	GG	AA	AA	GG	AA	GG	GG
PB80	29.361	GG	GG	AA	AA	GG	GG	AA	AA	GG	AA	GG	GG
PHW65	29.4	GG	GG	AA	AA	GG	AA	CC	AA	GG	AA	AA	AA
2369	29.475	GG	GG	AA	AA	GG	GG	AA	AA	GG	AA	GG	GG
SCML1950	29.4815	GG	GG	AA	AA	GG	AA	CC	AA	AA	CC	AA	AA
Yu9537	29.585	GG	GG	AA	AA	GG	GG	AA	AA	GG	AA	GG	GG
35855	29.6235	--	GG	AA	AA	GG	GG	AA	AA	--	AA	GG	GG
LZM025	29.74	GG	GG	AA	AA	GG	GG	AA	AA	GG	AA	GG	GG
A318	29.889	GG	GG	AA	AA	GG	GG	AA	AA	GG	AA	GG	GG
SU1611	29.8893	--	AA	AA	AA	GG	GG	AA	AA	GG	AA	GG	GG
M89	30.062	GG	GG	AA	AA	GG	GG	AA	AA	--	AA	AA	AA
YS0	30.0625	GG	GG	AA	AA	GG	GG	AA	AA	GG	AA	GG	GG
SAM3001	30.4077	AA	AA	CC	AA	GG	AA	CC	CC	AA	CC	AA	AA
Lian87	30.5528	GG	GG	AA	AA	GG	GG	AA	AA	GG	AA	GG	GG
Chuan273	30.673	AA	AA	CC	CC	AA	AA	CC	CC	AA	CC	AA	AA
PHW52	30.7533	AA	GG	CC	CC	GG	GG	AA	CC	--	AA	GG	GG
HuangC	30.8528	GG	GG	AA	AA	GG	--	AC	AA	GG	AA	AA	--
7854	31.3225	GG	GG	AA	AA	GG	GG	AA	AA	GG	AA	GG	GG
W8034	31.3475	GG	GG	AA	AA	GG	GG	AA	AA	GG	AA	GG	GG
CA1108	31.41	GG	GG	AA	AA	GG	GG	AA	AA	GG	AA	GG	GG
18-599	31.675	AA	AA	CC	CC	AA	AA	CC	CC	AA	CC	AA	AA
Chang7-2	31.7688	GG	GG	AA	AA	GG	GG	AA	AA	GG	AA	GG	GG
W8071	31.8173	GG	GG	AA	AA	GG	GG	AA	AA	--	AA	GG	GG
WZ-1	31.8375	GG	GG	AA	AA	GG	GG	AA	AA	GG	AA	GG	GG
ZY2247	31.855	--	AA	AA	AA	GG	GG	AA	AA	GG	AA	GG	GG
LX312	32.3129	GG	GG	CC	CC	AA	AA	CC	CC	AA	CC	AA	AA
Ji1037	32.681	AA	AA	CC	CC	AA	AA	CC	CC	AA	CC	AA	AA
CL8	32.72	GG	GG	AA	AA	GG	--	AC	AA	GG	AA	GG	GG
K363	32.8037	GG	GG	AA	AA	GG	GG	AA	AA	--	AA	GG	GG
En1824	33.1989	AA	AA	CC	CC	AA	AA	CC	CC	AA	CC	AA	AA
Zheng58	33.472	AA	AA	CC	CC	AA	AA	CC	CC	AA	CC	AA	AA
CIMMYT-2	33.495	--	AA	AA	AA	GG	GG	AA	AA	GG	AA	GG	GG
TS6278	33.57	AA	AA	CC	CC	AA	AA	CC	CC	AA	CC	AA	AA
Liao2379	33.598	GG	GG	AA	AA	GG	GG	AA	AA	--	AA	AA	AA
Mian723	33.725	AA	AA	CC	CC	AA	AA	CC	CC	AA	CC	AA	AA
SW01D1031-17	34.38	GG	GG	AA	AA	GG	GG	AA	AA	GG	AA	GG	GG
Nan381	34.5671	GG	AA	--	AA	GG	AA	CC	CC	GG	AA	AA	AA
PHC63	35.158	GG	GG	AA	AA	GG	GG	AA	AA	--	AA	GG	GG
10WRA120	35.23	GG	GG	AA	AA	GG	GG	AA	AA	--	AA	AA	AA
LS-22	35.443	--	GG	AA	AA	GG	GG	AA	AA	GG	AA	GG	GG
H21	35.8099	GG	GG	AA	AA	GG	GG	AA	AA	GG	AA	GG	GG
Liao7996	36.074	AA	AA	CC	CC	AA	AA	CC	CC	AA	CC	AA	AA
10GY6057-2	36.165	AA	AA	CC	CC	AA	AA	CC	CC	AA	CC	AA	AA
ZJ-3	36.2388	GG	GG	AA	AA	GG	AG	--	AA	AG	--	AG	AG
CTL26	36.3313	GG	GG	AA	AA	GG	GG	AA	AA	GG	AA	GG	GG
81565-1	36.6336	--	GG	AA	AA	GG	GG	AA	AA	--	AA	GG	GG
78599-211	37.2311	AA	AA	CC	CC	AA	AA	CC	CC	AA	CC	AA	AA
B73	37.4313	GG	GG	AA	AA	GG	GG	--	AA	GG	AA	GG	GG
Nan202	37.9853	AA	AA	CC	CC	AA	AA	CC	CC	AA	CC	AA	AA
5Gong	39.07	GG	GG	AA	AA	GG	GG	AA	AA	GG	AA	AA	GG
W031-1	39.26	GG	GG	AA	AA	GG	AA	CC	AA	GG	AA	GG	GG
ZD808-1	39.34	GG	GG	AA	AA	GG	GG	AA	AA	GG	AA	GG	GG
End28	40.0325	AA	AA	CC	CC	AA	AA	CC	CC	AA	CC	AA	AA
Zheng28	40.1925	AA	AA	CC	CC	AA	AA	CC	CC	AA	CC	AA	AA
Dan598	40.57	GG	GG	AA	AA	GG	GG	AA	AA	GG	AA	GG	GG
141	41.5647	AA	AA	CC	CC	AA	AA	CC	CC	AA	CC	AA	AA
87916W	41.6187	GG	GG	AA	AA	GG	GG	AA	AA	GG	AA	GG	GG
Ye478	41.81	--	AA	CC	CC	AA	AA	CC	CC	AA	CC	AA	AA
975-12	41.917	AA	AA	CC	CC	AA	AA	CC	CC	AA	CC	AA	AA
7327	42.15	--	GG	AA	AA	GG	GG	AA	AA	--	AA	GG	GG
Dan599	42.1685	AA	AA	CC	CC	AA	GG	AA	CC	GG	AA	GG	GG
M14	42.4395	GG	GG	AA	AA	GG	GG	AA	AA	GG	AA	GG	GG
LSC127	42.5062	GG	GG	AA	AA	GG	GG	--	AA	GG	AA	GG	GG
N54-3	42.81	GG	GG	--	AA	GG	AA	CC	CC	--	AA	AA	AA
Qi319	42.9261	AA	AA	CC	CC	AA	AA	CC	CC	AA	CC	AA	AA
81565-2	43.0175	GG	--	AA	AA	GG	AA	CC	AA	GG	AA	AA	AA
H127RE	43.405	AA	GG	CC	CC	GG	AA	CC	CC	GG	AA	GG	GG
205-11	43.4275	AA	AA	CC	CC	AA	AA	CC	CC	AA	CC	AA	AA
Lu2458	43.4375	AA	AA	CC	CC	AA	AA	CC	CC	AA	CC	AA	AA
698-3	44.1925	AA	AA	CC	CC	AA	AA	CC	CC	AA	CC	AA	AA
H10	44.538	AG	AA	AC	AC	--	--	--	AC	AA	AC	AG	AG
11GP30-1	45.015	AG	--	AC	--	--	--	AC	AC	AG	AC	--	AG
C2010-3	45.3025	AA	AA	CC	CC	AA	AA	CC	CC	AA	CC	AA	AA
JH96B	45.665	GG	AA	--	AA	GG	GG	AA	CC	GG	AA	GG	GG
Su95-1	45.7325	AA	AA	CC	CC	AA	AA	CC	CC	AA	CC	AA	AA
ZM28	47.0118	AA	AA	CC	CC	AA	AA	CC	CC	AA	CC	AA	AA
Ji992	47.4375	AA	AA	CC	CC	AA	AA	CC	CC	AA	CC	AA	AA
Shen137	47.9775	AA	AA	CC	CC	AA	AA	CC	CC	AA	CC	AA	AA
NZ013-1	48.935	AA	AA	CC	CC	AA	AA	CC	CC	AA	CC	AA	AA
BJ005	50.3145	AA	AA	CC	CC	AA	AA	CC	CC	AA	CC	AA	AA
178	50.5905	AA	AA	CC	CC	AA	AA	CC	CC	AA	CC	AA	AA
Xun9058	50.825	AA	AA	CC	CC	AA	AA	CC	CC	AA	CC	AA	AA
SH15	51.4115	AA	AA	CC	CC	AA	AA	CC	CC	AA	CC	AA	AA
W7475	51.4675	AA	AA	CC	CC	AA	AA	CC	CC	AA	CC	AA	AA
3189	52.3325	--	AG	CC	CC	AA	AA	CC	CC	AA	CC	AA	--
SCML103	52.8545	AA	AA	CC	CC	AA	AA	CC	CC	AA	CC	AA	AA
JH59	53.645	AA	AA	CC	CC	AA	AA	CC	CC	AA	CC	AA	AA
NZ925	54.0295	AA	AA	CC	CC	AA	AA	CC	CC	AA	CC	AA	AA
871	54.0535	AA	AA	CC	CC	AA	AA	CC	CC	AA	CC	AA	AA
C09-1	54.542	GG	GG	AA	--	--	GG	AC	--	--	--	AA	--
CG698	54.575	AA	AA	CC	CC	AA	AA	CC	CC	AA	CC	AA	AA
4866	55.2945	AA	AA	CC	CC	AA	AA	CC	CC	AA	CC	AA	AA
77	56.141	AG	AG	AC	AC	AG	AG	AC	AC	AG	AC	AG	AG
LN8	56.9055	AA	AA	CC	CC	AA	AA	CC	CC	AA	CC	AA	AA
P953	57.1825	AA	AA	CC	CC	AA	AA	CC	CC	AA	CC	AA	AA
21209	57.2392	AA	AA	CC	CC	AA	AA	CC	CC	AA	CC	AA	AA
Tie7922	57.381	AA	AA	CC	CC	AA	AA	CC	CC	AA	CC	AA	AA
891	57.9975	AA	AA	CC	CC	AA	AA	CC	CC	AA	CC	AA	AA
LSC107	58.77	AA	AA	CC	CC	AA	AA	CC	CC	AA	CC	AA	AA
CA211	59.0825	AA	AA	CC	CC	AA	AA	CC	CC	AA	CC	AA	AA
SAM1001	59.229	AA	AA	CC	CC	AA	AA	CC	CC	AA	CC	AA	AA
Liao6082	59.864	AA	AA	CC	CC	AA	AA	CC	CC	AA	CC	AA	AA
P138	60.385	AA	AA	CC	CC	AA	AA	CC	CC	AA	CC	AA	AA
DH29	61.1298	AA	AA	CC	CC	AA	AA	CC	CC	AA	CC	AA	AA
ZH64	61.4243	AA	AA	CC	CC	AA	AA	CC	CC	AA	CC	AA	AA
Zheng22	62.1122	AA	AA	CC	CC	AA	AA	CC	CC	AA	CC	AA	AA
JH961	63.465	AA	AA	CC	CC	AA	AA	CC	CC	AA	CC	AA	AA
11GD003	64.752	AA	AA	CC	CC	AA	AA	CC	CC	--	CC	--	AA
Liao7890	65.5091	AA	AA	CC	CC	AA	AA	CC	CC	AA	CC	AA	AA
1572	67.16	AG	AG	AC	AC	AG	--	AC	AC	AG	AC	AA	AG
M3-0	67.52	GG	GG	AA	AA	GG	GG	AA	AA	GG	AA	GG	GG
Mian7317	68.0925	AA	AA	CC	CC	AA	AA	CC	CC	AA	CC	AA	AA
9HT1804	68.7425	--	AA	CC	CC	AA	AA	CC	--	AA	CC	--	AA
9614	69.1625	AA	AA	CC	CC	AA	AA	CC	CC	AA	CC	AA	AA
MDH3-200	70.24	AA	AA	--	AA	GG	GG	--	CC	AA	CC	GG	GG
811	71.2075	AA	AA	CC	CC	AA	AA	CC	CC	AA	CC	AA	AA
SB02	74.8525	GG	GG	AA	AA	GG	GG	AA	AA	--	AA	GG	GG
De12	78.295	AA	AA	CC	CC	AA	AA	CC	CC	AA	CC	AA	AA
Mo17	79.7543	AA	AA	CC	CC	AA	AA	CC	CC	AA	CC	AA	AA
U8112	81.17	AA	AA	CC	CC	AA	AA	CC	CC	AA	CC	AA	AA
W8107	83.6575	AA	AA	CC	CC	AA	AA	CC	CC	AA	CC	AA	AA
Shen135	83.6975	AA	AA	CC	CC	AA	AA	CC	CC	AA	CC	AA	AA
De2010-1	85.06	AA	AA	CC	CC	AA	AA	CC	CC	AA	CC	AA	AA
SCML203	87.2565	AA	AA	CC	CC	AA	AA	CC	CC	AA	CC	AA	AA
9782	89.3215	--	AG	CC	CC	AA	AA	CC	CC	AA	CC	AA	AA
Du321	89.46	AA	AA	CC	CC	AA	AA	CC	CC	AA	CC	AA	AA
LX350	93.825	AA	AA	CC	CC	AA	AA	CC	CC	AA	CC	AA	AA
C24	94.9879	AA	AA	CC	CC	AA	AA	CC	CC	AA	CC	AA	AA
YA3237	96.5	AA	AA	CC	CC	AA	AA	CC	CC	AA	CC	AA	AA
98009	97.655	AA	AA	CC	CC	AA	AA	CC	CC	AA	CC	AA	AA
