# Supplementary material for: Genome-wide association analysis and QTL mapping reveal the genetic control of cadmium accumulation in maize leaf
Source: BMC Genomics. 2018 Jan 25;19:91. doi: 10.1186/s12864-017-4395-x (PMC5785805; doi:10.1186/s12864-017-4395-x)
Supplement: Supplementary file 7 — Details of the candidate genes in the overlapped region and their putative function. (XLS 30 kb) [file 12864_2017_4395_MOESM7_ESM.xls]

## Sheet: Table S4
Table S4. Details of the candidate genes in the overlapped region and their putative function
No.	SNP	Gene name	Putative function
1	PZE-102118224	GRMZM2G069005	SNF7 domain containing protein
2	PZE-102118224	GRMZM2G510303	Cytochrome P450
3	PZE-102118224	GRMZM2G047316	PHD finger protein
4	PZE-102118224 , SYN395	GRMZM2G152438	Cytochrome Heme/Steroid binding protein
5	PZE-102118224 , SYN395	GRMZM2G455491	Cadmium/zinc-transporting ATPase
6	PZE-102118224 ,SYN395	GRMZM2G175576	Cadmium/zinc-transporting ATPase
7	PZE-102118224 ,SYN395	GRMZM5G845339	Serine esterase family protein
8	PZE-102118224 ,SYN395	GRMZM5G876616	DUF567 domain containing protein
9	PZE-102118224 ,SYN395	GRMZM2G333095
10	PZE-102118224 ,SYN395	GRMZM2G026301	Serine/threonine-protein kinase
11	PZE-102118224 ,SYN395	GRMZM2G139900	Ribosomal protein L7Ae
12	SYN395	GRMZM2G065420
13	SYN395	GRMZM2G063643	KH domain containing protein
14	SYN30994 , SYN30995	GRMZM2G151549	Eukaryotic translation initiation factor
15	SYN30994 , SYN30995 ,SYN30993	GRMZM2G018046	IPP transferase
16	SYN30994 , SYN30995 ,SYN30993	GRMZM2G150608	Protein Kinase-associated protein phosphatase
17	SYN30994 , SYN30995 ,SYN30993	GRMZM2G150754	Structural constituent of ribosome
18	SYN30994 , SYN30995 ,SYN30993	GRMZM2G171370	Transcription factor
19	SYN30994 , SYN30995 ,SYN30993	GRMZM2G400005
20	SYN30994 , SYN30995 ,SYN30993 , SYN25051	GRMZM2G542299
21	SYN30994 , SYN30995 ,SYN30993 , SYN25051	GRMZM2G051367	Dolichyl-diphosphooligosaccharide--protein Glycosyltransferase 48 kDasubunit precursor
22	SYN30993 , SYN25051	GRMZM2G018241	CESA8 - cellulose synthase
23	SYN30993 , SYN25051	GRMZM2G150404	CESA8 - cellulose synthase
24	SYN30993 , SYN25051	GRMZM2G165133	NADPH-dependent FMN reductase
25	SYN25051	GRMZM2G073928
26	SYN25051	GRMZM2G050150
27	SYN25051	GRMZM2G124103	Vacuolar ATPase G subunit
28	SYN25051	GRMZM2G068212	Sulfate transporter
29	SYN25051	GRMZM2G068230	C-terminal catalytic domain protein
30	SYN25051	GRMZM2G016176	Ubiquitin-conjugating enzyme
31	SYN33611 ,PZE-102120786	AC210204.3_FGT002	C2 domain containing protein
32	SYN33611 ,PZE-102120786	GRMZM2G703231	ACT domain containing protein
33	SYN33611 ,PZE-102120786 ,PZE-102120896	GRMZM2G703236
34	SYN33611 ,PZE-102120786 ,PZE-102120896 ,SYN33167	GRMZM5G841557
35	SYN33611 ,PZE-102120786 ,PZE-102120896 ,SYN33167	GRMZM2G442555	Core histone H2A/H2B/H3/H4 domain
36	SYN33611 ,PZE-102120786 ,PZE-102120896 ,SYN33167	GRMZM2G142502
37	SYN33611 ,PZE-102120786 ,PZE-102120896 ,SYN33167	GRMZM2G142544	Protein kinase family
38	SYN33611 ,PZE-102120786 ,PZE-102120896 ,SYN33167	GRMZM2G142549
39	SYN33611 ,PZE-102120786 ,PZE-102120896 ,SYN33167	AC211398.3_FGT002
40	SYN33611 , PZE-102120786 , PZE-102120896 , SYN33167 , PZE-102120959 , PZE-102120961	GRMZM2G085939	Calmodulin-binding heat-shock protein
41	SYN33611 , PZE-102120786 , PZE-102120896 , SYN33167 , PZE-102120959 , PZE-102120961	GRMZM2G027166	Genetic modifier
42	SYN33611 , PZE-102120786 , PZE-102120896 , SYN33167 , PZE-102120959 , PZE-102120961	GRMZM2G045725
43	SYN33611 , PZE-102120786 , PZE-102120896 , SYN33167 , PZE-102120959 , PZE-102120961	GRMZM2G087444	Armadillo/beta-catenin repeat family protein
44	SYN33611 , PZE-102120786 , PZE-102120896 , SYN33167 , PZE-102120959 , PZE-102120961	GRMZM2G386138	Cupin domain containing protein
45	SYN33611 , PZE-102120786 , PZE-102120896 , SYN33167 ,PZE-102120959 , PZE-102120961	GRMZM2G047727	Ubiquitin fusion protein
46	PZE-102120896 , SYN33167 ,PZE-102120959 , PZE-102120961	GRMZM2G095576	tRNA-specific adenosine deaminase
47	PZE-102120896 , SYN33167 ,PZE-102120959 , PZE-102120961	GRMZM2G103345	Nucleic acid binding protein
48	SYN33167 ,PZE-102120959 , PZE-102120961	GRMZM2G104999	Inosine-uridine preferring nucleoside Hydrolase family protein
49	PZE-102120959 , PZE-102120961	GRMZM2G014154	Histidine-containing phosphotransfer protein
50	PZE-102120959 , PZE-102120961	GRMZM2G158170	N2, N2-dimethylguanosine Methyltransferase
