# Supplementary material for: Genome-wide association analysis and QTL mapping reveal the genetic control of cadmium accumulation in maize leaf
Source: BMC Genomics. 2018 Jan 25;19:91. doi: 10.1186/s12864-017-4395-x (PMC5785805; doi:10.1186/s12864-017-4395-x)
Supplement: Supplementary file 8 — The prediction analysis of putative protein sub-cellular localization. (XLS 28 kb) [file 12864_2017_4395_MOESM8_ESM.xls]

## Sheet: Table S5
Table S5. The prediction analysis of putative protein sub-cellular localization
Putative Protein	Location weights	Nuclear	Plasma membrane	Extracellular	Cytoplasmic	Mitochondrial	Endoplasm retic	Peroxisomal	Golgi	Chloroplast	Vacuolar
GRMZM2G175576	LocDBa	0	10	0	0	0	0	0	0	0	0
	PotLocDBb	0	3	0	0	0	0	0	0	0	0
	Neural Netsc	0	0.87	0.87	0	0	0	0.87	0.39	0	0
	Pentamersd	0	0.01	1.98	0.58	2.47	0.4	0	0.11	0.29	0
	Integrale	0	9.33	0.08	0	0.17	0	0.04	0	0.37	0
GRMZM2G171370	LocDB	10	0	0	0	0	0	0	0	0	0
	PotLocDB	0	0	0	0	0	0	0	0	0	0
	Neural Nets	0	0.94	0.94	0	0	0	0.93	0.19	0	0
	Pentamers	0.08	0.01	0.75	1.72	1.94	0.23	0	0.41	0.15	0
	Integral	8.55	0.74	0.09	0	0.03	0	0.09	0	0.1	0.39
GRMZM2G124103	LocDB	0	0	0	0	0	0	0	0	0	0
	PotLocDB	0	0	0	0	0	0	0	0	0	5
	Neural Nets	0	0.96	0.96	0	0	0	0.96	0.11	0	0
	Pentamers	0	0	1.62	2.61	1.48	0.2	0	0	0.01	0.09
	Integral	0	0.39	0.09	0	1.15	0.21	0.04	0	0.25	7.87
GRMZM2G085939	LocDB	0	0	0	0	0	0	0	0	0	0
	PotLocDB	0	0	0	0	0	0	0	0	0	0
	Neural Nets	0	0.94	0.94	0	0	0	0.93	0.19	0	0
	Pentamers	0	0	1.52	0.95	2.49	0.33	0	0.22	0.31	0
	Integral	0	0	2.45	1.42	1.58	0.25	2.20	1.45	0.64	0
GRMZM2G386138	LocDB	0	0	0	0	0	0	0	0	0	0
	PotLocDB	0	0	5	0	0	0	0	0	0	0
	Neural Nets	0	0.91	0.91	0	0	0	0.91	0.27	0	0
	Pentamers	0	0	4.87	0.02	1.01	0.46	0	0	0	0
	Integral	0	0.47	9.29	0	0.10	0	0.14	0	0	0
a LocDB: scores based on query protein's homologies with proteins of known localization; b PotLocDB: scores based on homologies with proteins which locations are not experimentally known but are assumed from strong theoretical evidence; c Neural Nets: scores assigned by neural networks; d Pentamers are scores based on comparisons of pentamer distributions calculated for QUERY and DB sequences; e …
