# Supplementary material for: Genome-wide association analysis and QTL mapping reveal the genetic control of cadmium accumulation in maize leaf
Source: BMC Genomics. 2018 Jan 25;19:91. doi: 10.1186/s12864-017-4395-x (PMC5785805; doi:10.1186/s12864-017-4395-x)
Supplement: Supplementary file 9 — Pedigree information of 269 maize accessions used in this study. (XLS 45 kb) [file 12864_2017_4395_MOESM9_ESM.xls]

## Sheet: Table S6.
Table S6. Pedigree information of 269 maize accessions used in this study
No.	Name	Pedigree
1	F19	Derived from CIMMYT germplasm
2	F06	Derived from suwan germplasm
3	Zheng58	Ye478 mutant
4	Chang7-2	Wei95×Huangzaosi//S901
5	S273	Derived from suwan germplasm
6	SU1611	Derived from suwan germplasm
7	YA8201	Brazilian hybrid AGROLERES1051
8	5311	Derived from suwan germplasm
9	CTL26	Derived from suwan germplasm
10	5Gong	515 / Gongza-1
11	21A	Derived from Tropical germplasm
12	SN8-1-1	Derived from suwan germplasm
13	Jiao51	Guizhou landrace Jiaomaerhuangzao
14	V37	V37
15	Mian7317	Mian7317
16	Mian723	P953 × 698-3
17	1877834	Derived from Yogoslavic hybrid SC704
18	NZ013-1	Neizi013-1-1
19	Yu561	Nongda202 × 095
20	H08-155	H08-155
21	K169R	Derived from American hybrid 3163
22	Dong156	Dong156
23	M14	M14
24	Y8G	Derived from American hybrid Y8G61
25	B151	Derived from Pioneer unknown hybrid
26	618	Derived from Pioneer unknown hybrid
27	141	Derived from Pioneer hybrid 78599
28	ShuangM9	M9 × M9B
29	P953	Derived from hybrid 95-3
30	LN8	478 improved line
31	HZ127-7	Derived from American hybrid Y8G61
32	En1824	En1824
33	ZYDH381-1	ZYDH381-1
34	Su95-1	Ye478 × Ji183
35	De2010-1	De2010-1
36	End28	78599 improved lines
37	98009	Shuikouhuang × Wuerhuang // Zi330
38	Mian715	Hybrid CGT-15
39	BS08-565	BS08-565
40	MDH3-200	MDH3-200
41	21209	21209
42	De12	De12
43	TD1	478 improved line
44	Y75	Shanzong5 × Zhongzong14C4
45	M89	K22 improved line
46	H127RE	American hybrid Y8G61
47	MH9	Derived from Mohuang9 population
48	NZ925	NZ925
49	BS1074	BS1074
50	Lin-1	478 improved line
51	Yu9537	095 × S37
52	JF52-3	JF52-3
53	S7913	S7913
54	DH29	Derived from Pioneer hybrid 78599
55	Mo17	C103 × 187-2
56	JH96B	Derived from Zhongzong2
57	S5003	Derived from suwan germplasm
58	2142	Foreign hybrid Y7864
59	205-11	Foreign hybrid Y7865F2 × Qi205
60	ZJ-3	WS527 × 7031
61	N54-3	N54-3
62	LSC117	Derived from Mobai1
63	LSC107	87-1 × 86-1
64	Nan09530	095 × Zi330
65	35855	698-3 × 81565 // 698-3
66	M232	65232/P6C3 // 65232
67	Du321	American hybrid 3382
68	Chuan273	(Foreign hybrid 785783 × QPM69 population)BC2
69	Nan381	Ai351/B9001 // Ai351BC2
70	7854	Ye478 × 156
71	18-9-101	Nan99 / Nan70-3 Nanxiao18
72	ZY2247	ZY2247
73	Q78	Q78
74	Nan637	Nan637
75	Nan202	Zong3 / Niu2-1
76	78599-211	Derived from Pioneer hybrid 78599
77	YA3237	Zheng32 × S37
78	JS0251	Dan85566/E28 second circle line
79	W284	W284
80	Zheng28	Zheng28
81	Zheng22	E28/Duqing second circle line
82	Zheng99	Zheng99
83	Dan3130	Derived from Pioneer hybrid 78599
84	LC955	LC955
85	Dan599	Derived from Pioneer hybrid 78599
86	LJ-2	American hybrid Liaojian
87	Liao68	Unknown
88	Liao7996	7922 / D9046
89	Liao3053	(7922 × B68) / 5003
90	Liao5144	7922 / 5003
91	Liao7890	7922 / 8001
92	Liao2379	Liao2379
93	Wa138	Luda Red bone germplasm
94	Ji1037	Mo17 / suwan1 // MO17
95	TS6278	TS6278
96	ZM28	ZM28
97	891	Derived from Pioneer hybrid 78599
98	K22	K11 × Ye478
99	Dan9046	7922 × 5003
100	PHB09	American inbred line，Reid population
101	CN9802	American inbred line，Reid population
102	Dan598	Dan598
103	Shen135	Derived from Pioneer hybrid 78599
104	Shen136	Derived from Pioneer hybrid 78599
105	Shen137	Derived from Pioneer hybrid 6JK111
106	SH15	Derived from Pioneer hybrid 78599
107	871	Derived from Pioneer hybrid 87001
108	P138	Derived from Pioneer hybrid 78599
109	Qi319	Derived from Pioneer hybrid 78599
110	178	Derived from Pioneer hybrid 78599
111	7327	7327
112	YS0	YS0
113	Ye478	U8112 × Shen5003
114	698-3	Derived from Pioneer hybrid 78599
115	JH961	Derived from Pioneer hybrid 78599
116	JH59	Derived from Pioneer hybrid 78599
117	Qi205	vAi141 × Zhongxi017/QPM70
118	Dan340	White bone Lu9 × glume maize
119	CA211	CA211
120	DYS	DYS
121	Liao6082	5003、7922、U8112、Zheng32、N-46、B73 integrative line
122	Lu2458	Lu2458
123	Ji477	Mo17 radiation
124	Zheng29	Zheng29
125	ZH64	Derived from Pioneer hybrid 64
126	H921	78599 × (6166 + 6066 + 6165)
127	1572	5003 × Luda Red bone line
128	Ji992	Ji992
129	9614	Tropical germplasm
130	434	434
131	H10	Tropical germplasm
132	4379	4379
133	4011	Derived from landrace
134	HuangC	(Huangxiao162 × Zi330 / 02) × Tuxpeno
135	Tie7922	American hybrid 3382
136	9HT1804	9HT1804
137	H21	Huangzaosi × H84
138	4866	Ye478 improved line
139	07G83	07G83
140	Yi99-19	Zhengda hybrid 99-19
141	LZM004	Tropical germplasm
142	LZM05-1-1	Tropical germplasm
143	LZM6-1-1	Tropical germplasm
144	LZM025	Tropical germplasm
145	W8071	Tropical germplasm
146	1221CL8	1221CL8
147	QBII-1	1221CL13
148	1221CL11	1221CL11
149	W7475	12127475
150	A318	S37 space induced mutation
151	SAM1001	Tropical germplasm TI5604
152	SAM3001	Unknown hybrid 3001
153	975-12	698-3 / unknown inbred line
154	18-599	Derived from Pioneer hybrid 78599
155	SCML202	(48-2 × 5003) space induced mutation × foreign hybrid
156	SCML1950	American hybrid 441950
157	08-641	Derived from Pioneer hybrid Y78641
158	17564	(Mo17 / Dan340) // 6 unknown lines
159	SCML103	698-3 / unknown line
160	ES40	Landrace Linshuidadudu
161	SCML203	(48-2 × 5003) space induced mutation × foreign hybrid
162	10WRA120	10WRA120
163	CIMMYT-2	CIMMYT-2
164	CIMMYT-1	CIMMYT-1
165	GP30-1	Unknown
166	GP66-1	Unknown
167	S37	Derived from suwan1
168	T32	Derived from suwan germplasm
169	M3-0	Tropical germplasm
170	BJ005	BJ005
171	GD003	11GD003
172	9HT1736	Unknown
173	81565	TuxpenoPBC15S1 ×(JinO3 × Huobai)
174	07WSWD146	07WSWD146
175	LLF-08	08-641 backcross improved line
176	ZD808-1	Hybrid ZD808
177	77	77
178	P801	P801
179	PI43W	PI43W
180	W8199	11278199
181	LX312	LX312
182	LM-6	LM-6
183	10GY6057	10GY6057-2
184	1217 8107	1217 8107
185	LX350	LX350
186	XBY2193	SUWAN germplasm
187	10GY92-121	10GY92-121
188	10GY76-111	10GY76-111
189	U8112	Hybrid3382
190	W031-1	W031-1
191	C2010-3	C2010-3
192	FG-1	Tropical germplasm
193	LS-22	LS-22
194	CD30M	Hybrid CGT-15
195	LZM009	Tropical germplasm
196	XH05	Yunnan White XH05 × American hybrid
197	06WAM210	CIMMYT line
198	06WAM110	CIMMYT line
199	GCML32	CIMMYT line
200	GCML57	CIMMYT line
201	GCML140	CIMMYT line
202	GCML152	CIMMYT line
203	GCML157	CIMMYT line
204	MX714	YA3237 / CIMMYT hybrid
205	DH40	DH40
206	CLRCW48	CIMMYT line
207	CLWN201	CIMMYT line
208	CLWN205	CIMMYT line
209	CLWN226	CIMMYT line
210	CLWN227	CIMMYT line
211	CLWN247	CIMMYT line
212	CLWN250	CIMMYT line
213	CLWN251	CIMMYT line
214	CL02720	CIMMYT line
215	CLRCY041	CIMMYT line
216	CLYN214	CIMMYT line
217	CLYN223	CIMMYT line
218	CML268	CIMMYT line
219	CML282	CIMMYT line
220	CML308	CIMMYT line
221	CML379	CIMMYT line
222	CML447	CIMMYT line
223	CML451	CIMMYT line
224	TL98A1709-20	CIMMYT line
225	TL96B	CIMMYT line
226	98WV9	CIMMYT line
227	SW01D1031-14	CIMMYT line
228	SW01D1031-17	CIMMYT line
229	SW01D1058-5	CIMMYT line
230	SW01D1058-2	CIMMYT line
231	SW01D1058-7	CIMMYT line
232	BANTAN2003	CIMMYT line
233	CG698C102	698-3 improved line
234	CG921	Hai921 improved line
235	Lian87	Lian87
236	K305	American hybrid 2021
237	811	Derived from 136-87mutant
238	K363	48-2 × 156
239	K102	K102
240	S0035	78599
241	81565	TuxpenoPBC15S1 × (JinO3 × Huobai)
242	LYC-1	LONG Xichang
243	WZ-1	W1 Wanzhou
244	PB80	1067-1 × B73 / B73Ht.1 BC6, SS
245	793	235 / B73, SS
246	W8034	B14A/2 × B73, SS
247	PHV63	555 × Zap<4CB, NSS
248	PHW65	(861 / 595) × 8211131X,NSS
249	2369	2702H × B73) × B73, SS
250	87916W	B73 × W37-2 -B1-1-B1, SS
251	PHW52	(B73 / G39) × 411242X, SS
252	CA1108	Huangzaosi improved line
253	Nan21-3	Yogoslavic hybrid BC8241Ht
254	PH6WC	PH01N × PH09B, Reid population
255	PH4CV	PH7V0 × PHBE2，Lancaster population
256	Xun9058	6JK × 8085 Thailand
257	LX9801	502 × H21
258	C24	C24
259	C09-1	42614
260	ZNC-4	Unknown
261	Qi533	Derived from P136 abnormal plant
262	L6201	08-641 improved line
263	LSC127	LSC127
264	W30	K22 improved line
265	B73	BSSS C5
266	B047	B047
267	W3189	18-599 improved line
268	9782	(48-2 × 5003) space induced mutant × foreign hybrid line
269	646	Lancaster L3874 × Tropical germplasm
