# Supplementary material for: Genome-wide association analysis and QTL mapping reveal the genetic control of cadmium accumulation in maize leaf
Source: BMC Genomics. 2018 Jan 25;19:91. doi: 10.1186/s12864-017-4395-x (PMC5785805; doi:10.1186/s12864-017-4395-x)
Supplement: Supplementary file 10 — Primers of qRT-PCR assay used for quantifying expression levels of candidate genes within a QTL interval. (XLS 26 kb) [file 12864_2017_4395_MOESM10_ESM.xls]

## Sheet: Table S7
Table S7. Primers of qRT-PCR assay used for quantifying expression levels of candidate genes within a QTL interval.
Target gene ID	Sequences (5'→3')	Gene Discription
GADPH	F: CCATCACTGCCACACAGAAAA	A single housekeeping gene as control for normalization
	R: AGGAACACGGAAGGACATACC
GRMZM2G175576_T01	F: TTAGGCTGTTTGGCTCAGGT	Cadmium/zinc-transporting ATPase
	R: CCACAAACCAAACATGAAAGTGAG
GRMZM2G171370_T01	F: GACTCCAGGAGCAGTGACAG	ZIP transcription factor
	R: TGAGACGGTTCACCTTCAGC
GRMZM2G124103_T01	F: CCAAGGTGGGATTCAGCAGT	Vacuolar ATPase G subunit
	R: TCTGCCTCCTCTTTCGCTTG
GRMZM2G085939_T01	F: AAGCGCTGCCTCCACAG	Calmodulin-binding heat-shock protein
	R: AGATCGGGTTCGTAGTTGGC
GRMZM2G047727_T01	F: CGTGTGTTCCTGTTCAGGGT	Ubiquitin fusion protei
	R: TGTCATGCGTTTCCCTCTGT
GRMZM2G085153_T01	F: CCACCCCCGGTTAAGATGAC	Nucleic acid binding protein
	R: CTCCCACCAGTGGAACTGC
